# Supplementary material for: Comparison of different regimens with or without fluoroquinolone in isoniazid-resistant tuberculosis: A multicenter cohort study
Source: PLoS One. 2022 Aug 18;17(8):e0273263. doi: 10.1371/journal.pone.0273263 (PMC9387806; doi:10.1371/journal.pone.0273263)
Supplement: S1 File — (XLSX) [file pone.0273263.s001.xlsx]

## Sheet: Sheet1
calendar_yr	sex	age_gr	nationality	smear	Prior_TB	INH_R	Comorbidity	outcome_pos	fq_add	regimen_type
1. 2011-2024 2. 2015-2018	1. male 0. female	1. <=34 2. 35-64 3. >=65	0. Korean 1. Foreign	1. smear- 2. smear+	0. no 1. yes	1. Resistant 2. Low-level resistant or susceptible 3. Not performed	0. no 1. yes	0. no 1. yes	0. no 1. yes	1. 2REZ/7RE 2. 6REZ
2	0	2	0	2	0	1	0	0	1	2
2	1	1	0	2	0	1	0	0	1	2
2	1	1	0	1	0	1	0	1	1	2
1	0	1	0	1	0	1	0	1	1	2
2	1	1	0	2	0	1	0	1	1	2
2	1	1	0	2	0	1	0	0	1	2
2	1	1	1	2	0	1	0	0	1	2
2	0	1	0	1	0	1	0	1	1	2
2	0	1	0	1	0	1	0	1	1	2
1	1	1	0	1	0	1	0	1	1	2
2	0	1	0	2	0	1	0	1	1	2
2	0	1	0	2	0	1	0	1	1	2
2	1	1	0	2	1	1	0	1	1	2
1	0	1	0	2	0	1	0	1	1	2
1	1	2	0	1	0	3	0	0	1	2
2	1	2	0	1	1	1	0	1	1	2
1	1	2	0	2	0	1	0	0	1	2
2	1	2	0	2	0	1	1	1	1	2
1	1	2	0	1	0	1	0	0	1	2
1	1	2	0	2	0	1	1	0	1	2
1	1	2	0	2	0	1	0	1	1	2
1	0	2	0	2	1	1	1	0	1	2
2	1	2	0	1	0	1	1	1	1	2
2	1	2	0	2	0	1	1	0	1	2
2	0	2	0	2	0	1	0	0	1	2
2	1	2	0	1	0	1	0	1	1	2
2	1	2	1	1	0	1	0	1	1	2
2	1	2	1	2	1	1	0	1	1	2
1	1	2	0	2	0	1	0	0	1	2
2	1	2	0	2	0	1	1	0	1	2
2	1	2	0	2	1	1	0	1	1	2
1	1	2	0	2	0	3	0	1	1	2
1	0	2	0	1	0	1	0	1	1	2
2	1	2	0	2	0	1	0	1	1	2
2	1	2	0	2	0	1	0	1	1	2
1	0	2	0	2	0	1	0	1	1	2
2	1	2	0	2	0	1	0	0	1	2
2	1	2	0	2	0	1	0	0	1	2
2	1	2	0	2	0	1	0	1	1	2
1	1	2	0	1	0	1	1	1	1	2
2	1	2	0	1	0	1	1	1	1	2
2	1	2	0	2	0	1	1	0	1	2
2	1	2	1	1	0	1	0	0	1	2
1	1	2	0	2	0	1	0	1	1	2
2	1	2	0	1	1	1	0	1	1	2
2	1	3	0	1	0	1	0	0	1	2
2	1	3	0	2	0	1	0	1	1	2
2	0	3	0	1	0	1	1	0	1	2
2	0	3	0	1	1	1	0	0	1	2
2	1	3	0	2	1	1	0	0	1	2
2	0	3	0	2	1	1	1	0	1	2
2	0	3	0	2	0	1	0	1	1	2
2	1	3	0	1	0	1	1	1	1	2
2	1	3	0	1	0	1	0	1	1	2
2	1	3	0	1	0	1	1	0	1	2
2	1	3	1	1	0	1	1	0	1	2
1	0	3	0	2	0	1	1	1	1	2
2	1	3	0	1	0	1	1	0	1	2
2	1	3	0	2	0	1	0	0	1	2
2	1	3	0	2	0	1	0	0	1	2
1	0	3	0	2	0	2	1	0	1	2
2	1	3	0	2	0	1	0	0	1	2
2	0	3	0	2	0	1	1	0	1	2
2	1	3	0	2	0	2	0	0	1	2
2	0	3	0	2	1	1	0	1	1	2
2	1	3	0	2	0	3	0	0	1	2
1	1	3	0	1	0	1	1	1	1	2
2	1	3	0	2	1	1	1	0	1	2
2	0	3	0	1	1	1	0	0	1	2
1	0	3	0	2	0	1	0	0	1	2
2	1	3	0	1	1	1	1	1	1	2
2	0	3	0	2	0	1	0	0	1	2
2	0	3	0	1	0	1	0	1	1	2
2	0	3	0	1	0	1	0	1	1	2
2	0	3	0	2	0	1	0	0	1	2
2	1	2	0	1	0	1	0	0	0	2
2	1	2	0	1	0	1	0	0	0	2
2	0	2	0	1	0	1	0	0	0	2
1	0	2	0	2	0	1	0	0	0	2
2	1	3	0	1	0	1	1	0	0	2
2	1	3	0	2	0	1	1	0	0	2
1	0	1	0	2	0	1	0	0	0	2
2	1	1	0	1	0	1	0	1	0	2
1	1	1	0	2	0	1	0	1	0	2
2	1	1	0	2	1	1	0	0	0	2
1	0	1	0	2	0	1	0	1	0	2
1	0	1	0	2	0	1	0	1	0	2
1	0	1	0	2	0	1	1	0	0	2
2	0	1	0	1	0	1	1	1	0	2
2	1	1	0	1	0	1	0	0	0	2
2	0	1	0	2	0	1	0	1	0	2
2	0	1	0	2	1	1	0	0	0	2
2	0	1	1	1	1	1	0	1	0	2
2	1	1	0	1	1	1	0	0	0	2
2	0	1	0	2	0	1	0	0	0	2
1	0	1	0	1	0	1	0	1	0	2
1	0	1	0	2	0	1	0	1	0	2
1	0	1	0	2	1	1	0	0	0	2
1	1	1	1	2	0	1	0	1	0	2
2	1	1	0	2	0	1	0	1	0	2
1	0	1	0	2	0	1	0	1	0	2
2	1	1	0	2	0	1	0	1	0	2
2	0	1	0	1	0	1	0	1	0	2
1	0	2	1	1	0	1	0	1	0	2
1	1	2	0	1	0	1	0	0	0	2
1	0	2	0	2	0	1	1	1	0	2
2	1	2	0	1	0	1	0	0	0	2
2	0	2	0	1	0	1	0	1	0	2
2	1	2	0	2	0	1	0	1	0	2
2	1	2	0	1	0	1	0	0	0	2
1	0	2	0	2	0	1	0	1	0	2
2	1	2	0	2	0	1	0	1	0	2
1	1	2	0	2	0	1	0	0	0	2
2	0	2	0	2	0	1	0	1	0	2
1	0	2	0	2	0	3	0	0	0	2
1	0	2	1	2	0	1	0	0	0	2
1	1	2	0	1	0	1	1	0	0	2
2	1	2	0	1	0	1	1	1	0	2
2	1	2	0	1	0	1	0	0	0	2
2	1	2	0	2	0	1	0	1	0	2
2	1	2	0	2	0	1	0	0	0	2
2	1	2	0	2	0	1	0	1	0	2
2	0	2	0	1	0	1	0	1	0	2
2	1	2	0	2	0	1	0	0	0	2
2	1	2	0	1	0	1	1	0	0	2
2	0	2	0	2	0	1	0	1	0	2
2	1	2	0	2	0	1	0	0	0	2
2	1	2	0	2	0	1	0	1	0	2
2	1	2	0	2	0	1	0	1	0	2
1	1	2	0	1	0	1	0	0	0	2
1	1	2	0	1	1	1	0	0	0	2
2	1	2	0	2	1	1	0	1	0	2
2	1	2	0	2	0	1	0	1	0	2
1	1	2	0	2	1	1	0	1	0	2
2	0	2	0	1	0	1	1	0	0	2
1	1	2	0	2	0	1	0	1	0	2
2	1	2	0	1	1	1	0	0	0	2
2	1	2	0	1	0	1	0	0	0	2
1	0	2	0	1	0	1	0	1	0	2
2	1	2	0	1	0	1	0	1	0	2
2	1	2	0	1	0	1	0	1	0	2
1	1	2	0	2	0	1	0	0	0	2
2	1	2	0	1	0	1	0	0	0	2
1	1	2	0	2	0	1	1	1	0	2
1	1	2	0	1	0	1	1	1	0	2
2	1	2	0	2	1	1	0	0	0	2
2	0	2	0	2	0	1	0	1	0	2
2	1	2	0	2	1	1	0	1	0	2
1	1	2	0	2	0	1	1	1	0	2
2	1	2	0	2	0	1	0	1	0	2
1	1	2	0	1	0	1	1	1	0	2
2	1	2	0	2	0	1	0	0	0	2
2	1	2	0	1	0	1	0	0	0	2
1	1	2	0	1	0	1	0	0	0	2
2	1	2	0	2	0	1	1	0	0	2
1	1	2	0	2	1	1	0	0	0	2
2	0	2	0	1	0	1	0	1	0	2
2	1	2	0	1	0	1	1	0	0	2
2	1	2	0	2	0	1	1	1	0	2
2	1	2	0	1	0	1	0	0	0	2
1	0	2	0	2	0	1	1	0	0	2
1	1	2	0	1	0	1	0	1	0	2
1	1	2	0	1	1	1	1	1	0	2
1	1	2	0	2	0	1	0	0	0	2
1	1	2	0	2	1	1	0	0	0	2
2	1	2	1	1	0	1	0	1	0	2
2	1	2	0	2	0	1	1	1	0	2
2	1	2	0	1	0	1	0	1	0	2
1	1	2	0	2	1	1	1	1	0	2
2	0	2	0	1	0	1	0	0	0	2
2	1	2	0	1	0	1	1	0	0	2
2	1	2	0	2	1	1	1	1	0	2
2	0	2	0	2	0	1	0	0	0	2
1	0	2	0	1	0	1	1	0	0	2
1	1	2	0	2	1	1	1	0	0	2
1	1	2	0	1	0	1	0	1	0	2
1	1	2	0	1	0	1	1	1	0	2
2	0	2	0	2	0	1	1	1	0	2
1	1	2	0	1	0	1	0	0	0	2
2	1	3	0	1	1	2	0	1	0	2
2	1	3	0	2	0	1	0	1	0	2
2	0	3	0	1	0	1	0	1	0	2
2	1	3	0	2	0	1	0	0	0	2
2	1	3	1	2	0	1	1	0	0	2
2	0	3	1	1	1	1	0	0	0	2
2	0	3	0	2	0	1	0	1	0	2
1	1	3	0	2	0	1	0	0	0	2
1	1	3	0	2	0	1	1	0	0	2
2	0	3	0	2	1	1	0	0	0	2
1	1	3	0	2	0	1	0	1	0	2
2	0	3	0	1	0	1	0	1	0	2
1	1	3	0	2	0	1	1	0	0	2
1	0	3	0	1	1	1	1	1	0	2
1	1	3	0	2	0	1	1	1	0	2
2	1	3	0	2	0	1	0	1	0	2
2	1	3	0	1	0	1	1	0	0	2
1	1	3	0	1	0	1	0	0	0	2
2	1	3	0	1	0	1	0	1	0	2
2	1	3	0	1	1	1	1	1	0	2
2	0	3	0	1	0	1	0	1	0	2
2	1	3	0	2	0	1	0	0	0	2
1	1	3	0	2	1	1	0	1	0	2
2	1	3	0	1	1	1	1	0	0	2
2	0	3	0	1	0	1	0	0	0	2
2	1	3	0	1	0	1	0	1	0	2
1	0	3	0	1	0	1	0	0	0	2
2	1	3	0	1	0	1	0	1	0	2
2	1	3	0	2	0	1	0	0	0	2
2	1	3	0	2	1	1	0	0	0	2
2	1	3	0	1	0	1	0	0	0	2
2	0	3	0	2	0	1	0	0	0	2
2	1	3	0	2	0	1	0	1	0	2
2	0	3	0	1	0	1	0	1	0	2
2	1	3	0	2	0	1	0	0	0	2
2	0	3	0	2	0	1	0	0	0	2
2	0	3	0	1	0	1	0	0	0	2
2	0	3	0	1	0	1	0	1	0	2
1	0	3	0	2	0	1	0	1	0	2
1	1	3	0	2	0	3	0	0	0	2
2	0	3	0	1	1	1	0	1	0	2
2	1	3	1	2	0	1	0	1	0	2
1	1	3	1	2	0	1	0	0	0	2
2	0	3	0	2	0	1	0	1	0	2
2	0	3	0	1	0	1	1	1	0	2
2	1	3	0	1	1	1	0	0	0	2
2	1	3	0	2	0	1	0	0	0	2
2	0	3	0	1	0	1	0	1	0	2
2	0	3	0	2	0	1	0	1	0	2
2	0	3	0	2	0	1	0	0	0	2
2	0	3	0	1	0	1	0	0	0	2
2	1	3	0	1	0	1	1	0	0	2
2	1	3	0	1	0	1	0	0	0	2
1	0	3	0	2	0	1	1	1	0	2
2	0	3	0	2	0	1	0	0	0	2
2	1	1	0	1	0	1	0	0	0	1
2	0	1	0	1	0	1	0	1	0	1
2	0	1	0	1	0	1	0	1	1	1
1	0	1	0	2	0	1	0	1	0	1
2	0	1	0	2	0	1	0	0	0	1
1	0	1	0	1	0	1	0	1	0	1
2	0	1	0	1	0	1	0	0	0	1
1	0	1	0	1	0	1	0	1	0	1
1	1	1	0	1	0	1	0	0	1	1
1	0	1	0	1	0	1	0	0	0	1
2	0	1	0	2	0	1	0	1	1	1
1	0	1	0	2	0	1	0	0	0	1
1	0	1	0	2	0	1	0	0	0	1
1	1	1	0	1	0	1	0	1	0	1
2	0	1	1	1	0	1	0	1	0	1
2	0	1	1	2	0	1	0	1	0	1
1	1	1	0	2	1	1	0	1	0	1
1	0	1	0	2	0	1	0	1	1	1
1	0	2	0	2	0	1	0	0	0	1
1	1	2	0	2	0	1	1	1	0	1
1	0	2	0	1	0	1	0	1	1	1
1	1	2	0	1	0	3	0	0	0	1
1	0	2	0	1	1	1	0	0	0	1
2	1	2	0	1	0	1	0	0	0	1
2	0	2	0	1	0	1	0	1	0	1
2	0	2	0	1	0	1	1	1	1	1
2	0	2	0	1	0	1	0	0	1	1
1	0	2	1	1	0	1	0	0	0	1
2	1	2	0	2	0	1	1	1	0	1
1	1	2	0	2	0	1	0	0	0	1
2	0	2	0	2	0	1	0	0	0	1
1	0	2	0	2	0	1	0	0	0	1
2	0	2	0	2	0	1	0	1	1	1
1	1	2	0	1	0	1	0	0	0	1
2	0	2	0	2	0	2	0	0	0	1
1	1	2	0	2	0	1	1	0	0	1
2	0	2	0	1	0	1	0	1	1	1
1	1	2	0	1	0	1	0	1	1	1
2	0	2	0	1	0	1	0	0	0	1
2	1	2	0	1	0	2	0	1	0	1
2	0	2	1	2	0	1	0	0	0	1
1	1	2	0	1	0	1	1	1	1	1
1	1	2	0	1	1	1	0	1	1	1
2	1	2	0	1	1	1	0	0	1	1
2	1	2	0	2	0	1	1	0	1	1
1	1	2	0	2	0	1	0	1	0	1
2	1	2	0	1	0	1	0	1	0	1
2	1	2	0	1	0	1	1	0	1	1
2	1	2	0	2	0	1	0	1	0	1
2	1	2	0	2	1	3	0	1	0	1
2	1	2	0	2	0	1	0	1	0	1
2	1	2	0	2	1	1	0	1	1	1
2	1	2	0	2	0	1	1	0	0	1
2	0	2	0	1	1	1	0	1	0	1
1	0	3	0	2	0	1	0	1	1	1
2	1	3	0	1	0	1	1	0	0	1
2	1	3	0	2	1	1	0	1	0	1
1	1	3	0	2	1	1	1	1	1	1
1	1	3	0	1	0	1	0	0	0	1
2	1	3	0	1	0	1	0	0	0	1
2	1	3	0	1	0	1	0	1	1	1
2	1	3	0	2	0	1	0	1	1	1
1	0	3	0	2	0	1	0	1	0	1
1	1	3	0	1	1	1	0	0	0	1
1	0	3	0	2	0	3	1	0	0	1
2	0	3	0	2	0	2	0	0	0	1
1	1	3	0	2	0	1	0	0	1	1
2	1	3	0	2	0	1	1	1	0	1
1	1	3	0	1	0	1	0	1	1	1
2	1	3	0	1	0	1	1	0	0	1
1	1	3	0	2	0	1	1	1	0	1
1	1	3	0	1	0	1	0	0	0	1
2	0	3	0	1	0	1	0	0	1	1
1	1	3	0	1	0	3	1	0	0	1
2	1	3	0	2	0	1	0	1	1	1
1	0	3	0	2	0	1	0	0	1	1
1	1	3	0	2	0	1	1	1	1	1
2	0	3	0	1	1	1	0	0	1	1
2	0	3	0	2	0	1	0	0	0	1
1	1	3	0	1	0	1	0	0	0	1
2	0	3	0	2	0	1	0	1	1	1
2	0	3	0	2	0	1	0	1	0	1
1	0	3	0	2	0	1	0	0	0	1
2	1	3	0	1	1	1	0	0	0	1
